# Supplementary material for: Reporting of factorial trials of complex interventions in community settings: a systematic review
Source: Trials. 2011 Jul 19;12:179. doi: 10.1186/1745-6215-12-179 (PMC3157424; doi:10.1186/1745-6215-12-179)
Supplement: Additional file 2 — Characteristics of included studies (MS Excel file). [file 1745-6215-12-179-S2.XLSX]

## Sheet: Sheet1
Author	Journal	Year	Design	Target Condition	Participants	N randomised
Ahluwalia	Addiction	2006	2x2	Smoking cessation	Adults	755
Anderssen	Atherosclerosis	2005	2x2	Carotid intima-media thickness	Adults	568
Anderssen	Scandinavian Journal of Medicine & Science in Sports	2007	2x2	At risk of metabolic syndrome	Adults	137
Assefi	Journal of Alternative and Complementary Medicine	2008	2x2	Fibromyalgia	Adults	100
Bahrami	British Dental Journal	2004	2x2	Management of impacted and unerupted third molar teeth	Adults	5276
Bankhead	Journal of Medical Screening	2001	2x2	Breast cancer screening	Adults	1158
Bennett	Australian Family Physician	2003	2x2	Cardiovascular disease	Adults	179
Blalock	American Journal of Health Promotion	2002	2x2	Osteoporosis	Adults	714
Bonnefoy	British Journal of Nutrition	2003	2x2	Muscle wasting	Adults	57
Bower	Developmental Medicine & Child Neurology	2001	2x2	Cerebral palsy	Children	56
Boyle	Health Technology Assessment	2007	2x2	Primary language impairment	Children	161
Brandon	Journal of Consulting and Clinical Psychology	2000	2x2	Smoking cessation	Adults	584
Brandon	Journal of Consulting and Clinical Psychology	2004	2x2	Smoking cessation	Adults	431
Brock	Journal of Sexual Medicine	2008	2x2	Erectile dysfunction	Adults	1029
Brooner	Drug and Alcohol Dependence	2007	2x2	Opiate dependence	Adults	236
Bullock	Maternal and Child Health Journal	2009	2x2	Smoking cessation	Adults	695
Burr	European Journal of Clinical Nutrition	2003	2x2	Cardiovascular disease	Adults	3114
Cals	British Medical Journal	2009	2x2	Lower respiratory tract infection	Adults	431
Campbell	British Medical Journal	2005	2x2	Falls prevention	Adults	391
Carroll	Archives of General Psychiatry	2004	2x2	Cocaine dependency	Adults	121
Cheater	Medical Care	2006	2x2	Urinary incontinence	Adults	1078
Christakis	Pediatrics	2006	2x2	Pediatric prevention topics	Children	887
Clarkson	Journal of Dental Research	2008	2x2	Prevention of dental caries in children	Children	3682
Conn	American Journal of Health Behaviour	2003	2x2	Increase exercise activity	Adults	190
Coppin	British Journal of General Practice	2005	2x2	Nocturnal leg cramps	Adults	191
Cunningham	Journal of Studies on Alcohol	2002	2x2	Problem drinking	Adults	86
Dale	Canadian Medical Association Journal	2009	2x2	Obesity	Adults	200
Day	British Medical Journal	2002	2x2x2	Falls prevention	Adults	1090
De Jong	American Journal of Public Health	2000	2x2	Bone and body composition in elderly	Adults	143
Devlin	Obesity Research	2005	2x2	Binge eating disorder	Adults	116
Djuric	Journal of the American College of Nutrition	2002	2x2	Obesity	Adults	86
Donta	Journal of the American Medical Association	2003	2x2	Gulf War Veterans Illness	Adults	1092
Eccles	Lancet	2001	2x2	Radiology referrals from general practice	Health professionals	247
Egger	Lancet	2000	3x2	Condom use	Adults	6463
Everitt	British Medical Journal	2006	2x2	Acute infective conjunctivitis	Mixed child/adolescent/adult	307
Fletcher	Lancet	2004	2x2	Multi-dimensional assessment of the elderly population	Adults	43219
Glasgow	Medical Care	2000	2x2	Type 2 diabetes	Adults	320
Helewa	Journal of Rheumatology	2007	2x2	Neck pain	Adults	151
Herbert	Family Practice	2004	2x2	Prescribing for hypertension	Health professionals	200
Holbrook	Canadian Medical Association Journal	2007	3x2	Anticoagulant therapy	Adults	98
Hurwitz	American Journal of Public Health	2002	2x2x2	Neck pain	Adults	336
Jiwa	BMC Family Practice	2006	2x2	Bowel disease	Adults	514
Kendrick	Archives of Disease in Childhood	2001	2x2	Unintentional injuries	Children	998
Kinney	Medical Care	2003	2x2	Long-term care	Adults	2222
Langham	British Journal of General Practice	2002	2x2	Secondary prevention of cardiovascular disease	Adults	1261
Larsen	Journal of Bone and Mineral Research	2004	2x2	Prevention of osteoporotic fractures	Adults	9605
Ling	Archives of Internal Medicine	2009	2x2	Colorectal cancer screening	Adults	599
Little	Spine	2001	2x2	Back pain	Adults	311
Little	British Journal of General Practice	2004	2x2x2	Cardiovascular disease	Adults	151
Little	British Medical Journal	2004	2x2x2	Hypertension	Adults	296
Little	Journal of the American Medical Association	2005	3x2	Lower respiratory tract infection	Mixed child/adolescent/adult	562
Little	British Medical Journal	2008	4x2	Back pain	Adults	579
Mannheimer	Journal of Acquired Immune Deficiency Syndrome	2006	2x2	Antiretroviral adherence	Adults	928
McCarthy	Nicotine and Tobacco Research	2008	2x2	Smoking cessation	Adults	463
Messier	Arthritis and Rheumatism	2004	2x2	Osteoarthritis	Adults	316
Montgomery	British Journal of General Practice	2003	2x2	Hypertension	Adults	217
Murray	Pharmacotherapy	2004	2x2	Hypertension	Adults	712
Pengel	Annals of Internal Medicine	2007	2x2	Back pain	Adults	259
Ravaud	Annals of Rheumatic Diseases	2004	2x2	Osteoarthritis	Adults	2957
Reid	British Journal of Obstetrics and Gynaecology	2002	2x2	Postnatal depression	Adults	1004
Renjilian	Journal of Consulting and Clinical Psychology	2001	2x2	Obesity	Adults	75
Richards	Journal of Medical Screening	2001	2x2	Breast cancer screening	Adults	6133
Scholes	Preventive Medicine	2006	2x2	Chlamydia screening	Mixed child/adolescent/adult	3509
Solomon	Journal of Bone and Mineral Research	2007	2x2	Osteoporosis	Adults	13455
Thomas	British Medical Journal	2002	2x2	Osteoarthritis	Adults	786
Thomas	Lancet	2006	2x2	Lab test requesting	Adults	85
Thoolen	Diabetes Care	2007	2x2	Type 2 diabetes	Adults	196
Twardella	Tobacco Control	2007	2x2	Smoking cessation	Adults	577
UK BEAM Trial Team	British Medical Journal	2004	3x2	Back pain	Adults	1334
Walach	Psychotherapy and Psychosomatics	2008	2x2	Chronic fatigue syndrome	Adults	409
Watson	Family Practice	2002	2x2	OTC management of vulvovaginal candidiasis	Health professionals	60
Watson	Rheumatology	2008	2x2	Acute shoulder pain	Adults	200
Webb	Health Psychology	2007	2x2	Smoking cessation	Adults	210
Wesson	Journal of Biosocial Science	2008	2x2	IUD contraception	Health professionals	45
Wood	Addictive Behaviors	2007	2x2	Heavy drinking	Adults	335
Zillich	Journal of Evaluation in Clinical Practice	2008	2x2	Cardiovascular risk	Adults	284
